# Supplementary material for: Diversity of Arbuscular Mycorrhizal Fungi of the Rhizosphere of Lycium barbarum L. from Four Main Producing Areas in Northwest China and Their Effect on Plant Growth
Source: J Fungi (Basel). 2024 Apr 12;10(4):286. doi: 10.3390/jof10040286 (PMC11050802; doi:10.3390/jof10040286)
Supplement: Supplementary file 1 [file jof-10-00286-s001.zip]

Archive with 1 entries (1 files):
- jof-2932075-supplementary.pdf
